# Supplementary material for: Effects of Moderate Alcohol Consumption in Non-Alcoholic Fatty Liver Disease
Source: J Clin Med. 2022 Feb 8;11(3):890. doi: 10.3390/jcm11030890 (PMC8836912; doi:10.3390/jcm11030890)
Supplement: Supplementary file 1 [file jcm-11-00890-s001.zip]

Archive with 1 entries (1 files):
- jcm-1554909-supplementary.pdf
